# Supplementary material for: Understanding of the Electrochemical Behavior of Lithium at Bilayer-Patched Epitaxial Graphene/4H-SiC
Source: Nanomaterials (Basel). 2022 Jun 29;12(13):2229. doi: 10.3390/nano12132229 (PMC9268403; doi:10.3390/nano12132229)
Supplement: Supplementary file 1 [file nanomaterials-12-02229-s001.zip]

Archive with 1 entries (1 files):
- nanomaterials-1792577-supplementary.pdf
